# Supplementary material for: Anti-Arthritogenic Property of Interleukin 10-Expressing Human Amniotic MSCs Generated by Gene Editing in Collagen-Induced Arthritis
Source: Int J Mol Sci. 2022 Jul 18;23(14):7913. doi: 10.3390/ijms23147913 (PMC9320257; doi:10.3390/ijms23147913)
Supplement: Supplementary file 1 [file ijms-23-07913-s001.zip]

Archive with 1 entries (1 files):
- ijms-1767204-supplementary.pdf
